# Supplementary material for: An alternative genomic target for proper phylogenetic classification of canine distemper virus (Morbillivirus canis)
Source: Braz J Microbiol. 2026 Feb 22;57(1):58. doi: 10.1007/s42770-026-01876-1 (PMC12926271; doi:10.1007/s42770-026-01876-1)
Supplement: Supplementary file 1 — Supplementary file1 (FAS 12 KB) [file 42770_2026_1876_MOESM1_ESM.fas]

>SV130/21
aaatccgatcaatcattcatccgaccacctgttctattcctaaatggcagaggagcaggcctatcatgtcagcaaagggctggaatgcctcaaagccctcagagagaatcctcctgaccttgaggagattcaagaggtcagcagcatcagagaccaaacccgcaacccagaccaggagaatggaaccgcaggcatgcaggaaaaggaggtctctcaggatctcgatgaatcacacgagccagcaaaaggatcaaactatgtcggccatgtactccaaaataatctgggaagtggaaaaggcaacactgcgcttgtggaggcagagcagtccgctaaagatgtcatccaaccaggacctggaatacgatgttatcatgtttatgatcacagcggtgaagaggttaagggaatcgaagatgctgacagtctcgtggtacctacaggcgctgtcagtaatcgaggattcgagacaggagaaggaagccttgatgatagcactgaggattctggcgaagattattccgagggaa
>SV128/21
aaatccgatcaatcattcatccgaccacctgttctattcctaaatggcagaggagcaggcctatcatgtcagcaaagggctggaatgcctcaaagccctcagagagaatcctcctgaccttgaggagattcaagaggtcagcagcatcagagaccaaacccgcaacccagaccaggagaatggaaccgcaggcatgcaggaaaaggaggtctctcaggatctcgatgaatcacacgagccagcaaaaggatcaaactatgtcggccatgtactccaaaataatctgggaagtggaaaaggcaacactgcgcttgtggaggcagagcagtccgctaaagatgtcatccaaccaggacctggaatacgatgttatcatgtttatgatcacagcggtgaagaggttaagggaatcgaagatgctgacagtctcgtggtacctacaggcgctgtcagtaatcgaggattcgagacaggagaaggaagccttgatgatagcactgaggattctggcgaagattattccgagggaa
>SV134/21
aaatccgatcaatcattcatccgaccacctgttctattcctaaatggcagaggagcaggcctatcatgtcagcaaagggctggaatgcctcaaagccctcagagagaatcctcctgaccttgaggagattcaagaggtcagcagcatcagagaccaaacccgcaacccagaccaggagaatggaaccgcaggcatgcaggaaaaggaggtctctcaggatctcgatgaatcacacgagccagcaaaaggatcaaactatgtcggccatgtactccaaaataatctgggaagtggaaaaggcaacactgcgcttgtggaggcagagcagtccgctaaagatgtcatccaaccaggacctggaatacgatgttatcatgtttatgatcacagcggtgaagaggttaagggaatcgaagatgctgacagtctcgtggtacctacaggcgctgtcagtaatcgaggattcgagacaggagaaggaagccttgatgatagcactgaggattctggcgaagattattccgagggaa
>SV200/22
aaatccgatcaatcattcatccgaccacctgttctattcctaaatggcagaggagcaggcctatcatgtcagcaaagggctggaatgcctcaaagccctcagagagaatcctcctgaccttgaggagattcaagaggtcagcagcatcagagaccaaacccgcaacccagaccaggagaatggaaccgcaggcatgcaggaagaggaggtctctcaggatctcgatgaatcacacgagccagcaaaaggatcaaactatgtcggccatgtactccaaaataatccgggaagtggaaaaggcaacactgcgcttgtggaggcagagcagtccgctaaagatgtcatccaaccaggacctggaatacgatgttatcatgtttatgatcacagcggtgaagaggttaagggaatcgaagatgctgacagtctcgtggtacctacaggcgctgtcagtaatcgaggattcgagacaggagaaggaagccttgatgatagcactgaggattctggcgaagattattccgagggaa
>SV209/22
aaatccgatcaatcattcatccgaccacctgttctattcctaaatggcagaggagcaggcctatcatgtcagcaaagggctggaatgcctcaaagccctcagagagaatcctcctgaccttgaggagattcaagaggtcagcagcatcagagaccaaacccgcaacccagaccaggagaatggaaccgcaggcatgcaggaagaggaggtctctcaggatctcgatgaatcacacgagccagcaaaaggatcaaactatgtcggccatgtactccaaaataatccgggaagtggaaaaggcaacactgcgcttgtggaggcagagcagtccgctaaagatgtcatccaaccaggacctggaatacgatgttatcatgtttatgatcacagcggtgaagaggttaagggaatcgaagatgctgacagtctcgtggtacctacaggcgctgtcagtaatcgaggattcgagacaggagaaggaagccttgatgatagcactgaggattctggcgaagattattccgagggaa
>SV307/24
aaatccgatcaatcattcatccgaccacctgttctattcctaaatggcagaggagcaggcctatcatgtcagcaaagggctggaatgcctcaaagccctcagagagaatcctcctgacyttgaggagattcaagaggtcagcagcatcagagaccaaaccygcaacccagaccaggagaatggaaccgcaggcatgcaggaagaggaggtctctcaggatctcgatgaatcacacgagccagcaaaaggatcaaactatgtcggccatgtactccaaaataatccgggaagtggaaaaggcaacactgcgcttgtggaggcagagcagtccgctaaagatgtcatccaaycaggacctggaatacgatgttatcatgtttatgatcacagcggtgaagaggttaagggaatcgaagatgctgacagtctcgtggtacctacaggcgctgtcagtaatcgaggattcgagacaggagaaggaagccttgatgatagcactgaggattctggcgaagattattccgagggaa
>SV247/24_K
aaatccgatcaatcattcatccgaccacctgttctattcctaaatggcagaggagcaggcctatcatgtcagcaaagggctggaatgcctcaaagccctcagagagaatcctcctgacyttgaggagattcaagaggtcagcagcatcagagaccaaaccygcaacccagaccaggagaatggaaccgcaggcatgcaggaagaggaggtctctcaggatctcgatgaatcacacgagccagcaaaaggatcaaactatgtcggccatgtactccaaaataatccgggaagtggaaaaggcaacactgcgcttgtggaggcagagcagtccgctaaagatgtcatccaaycaggacctggaatacgatgttatcatgtttatgatcacagcggtgaagaggttaagggaatcgaagatgctgacagtctcgtggtacctacaggcgctgtcagtaatcgaggattcgagacaggagaaggaagccttgatgatagcactgaggattctggcgaagattattccgagggaa
>SV124/24
aaatccgatcaatcattcatccgaccacctgttctattcctaaatggcagaggagcaggcctatcatgtcagcaaagggctggaatgcctcaaagccctcagagagaatcctcctgacyttgaggagattcaagaggtcagcagcatcagagaccaaaccygcaacccagaccaggagaatggaaccgcaggcatgcaggaagaggaggtctctcaggatctcgatgaatcacacgagccagcaaaaggatcaaactatgtcggccatgtactccaaaataatccgggaagtggaaaaggcaacactgcgcttgtggaggcagagcagtccgctaaagatgtcatccaaycaggacctggaatacgatgttatcatgtttatgatcacagcggtgaagaggttaagggaatcgaagatgctgacagtctcgtggtacctacaggcgctgtcagtaatcgaggattcgagacaggagaaggaagccttgatgatagcactgaggattctggcgaagattattccgagggaa
>SV127/24
aaatccgatcaatcattcatccgaccacctgttctattcctaaatggcagaggagcaggcctatcatgtcagcaaagggctggaatgcctcaaagccctcagagagaatcctcctgacyttgaggagattcaagaggtcagcagcatcagagaccaaaccygcaacccagaccaggagaatggaaccgcaggcatgcaggaagaggaggtctctcaggatctcgatgaatcacacgagccagcaaaaggatcaaactatgtcggccatgtactccaaaataatccgggaagtggaaaaggcaacactgcgcttgtggaggcagagcagtccgctaaagatgtcatccaaycaggacctggaatacgatgttatcatgtttatgatcacagcggtgaagaggttaagggaatcgaagatgctgacagtctcgtggtacctacaggcgctgtcagtaatcgaggattcgagacaggagaaggaagccttgatgatagcactgaggattctggcgaagattattccgagggaa
>SV125/24
aaatccgatcaatcattcatccgaccacctgttctattcctaaatggcagaggagcaggcctatcatgtcagcaaagggctggaatgcctcaaagccctcagagagaatcctcctgacyttgaggagattcaagaggtcagcagcatcagagaccaaaccygcaacccagaccaggagaatggaaccgcaggcatgcaggaagaggaggtctctcaggatctcgatgaatcacacgagccagcaaaaggatcaaactatgtcggccatgtactccaaaataatccgggaagtggaaaaggcaacactgcgcttgtggaggcagagcagtccgctaaagatgtcatccaaycaggacctggaatacgatgttatcatgtttatgatcacagcggtgaagaggttaagggaatcgaagatgctgacagtctcgtggtacctacaggcgctgtcagtaatcgaggattcgagacaggagaaggaagccttgatgatagcactgaggattctggcgaagattattccgagggaa
>SV247/24_F
aaatccgatcaatcattcatccgaccacctgttctattcctaaatggcagaggagcaggcctatcatgtcagcaaagggctggaatgcctcaaagccctcagagagaatcctcctgacyttgaggagattcaagaggtcagcagcatcagagaccaaaccygcaacccagaccaggagaatggaaccgcaggcatgcaggaagaggaggtctctcaggatctcgatgaatcacacgagccagcaaaaggatcaaactatgtcggccatgtactccaaaataatccgggaagtggaaaaggcaacactgcgcttgtggaggcagagcagtccgctaaagatgtcatccaaycaggacctggaatacgatgttatcatgtttatgatcacagcggtgaagaggttaagggaatcgaagatgctgacagtctcgtggtacctacaggcgctgtcagtaatcgaggattcgagacaggagaaggaagccttgatgatagcactgaggattctggcgaagattattccgagggaa
>SV120/24
aaatccgatcaatcattcatccgaccacctgttctattcctaaatggcagaggagcaggcctatcatgtcagcaaagggctggaatgcctcaaagccctcagagagaatcctcctgacyttgaggagattcaagaggtcagcagcatcagagaccaaaccygcaacccagaccaggagaatggaaccgcaggcatgcaggaagaggaggtctctcaggatctcgatgaatcacacgagccagcaaaaggatcaaactatgtcggccatgtactccaaaataatccgggaagtggaaaaggcaacactgcgcttgtggaggcagagcagtccgctaaagatgtcatccaaycaggacctggaatacgatgttatcatgtttatgatcacagcggtgaagaggttaagggaatcgaagatgctgacagtctcgtggtacctacaggcgctgtcagtaatcgaggattcgagacaggagaaggaagccttgatgatagcactgaggattctggcgaagattattccgagggaa
>SV121/24
aaatccgatcaatcattcatccgaccacctgttctattcctaaatggcagaggagcaggcctatcatgtcagcaaagggctggaatgcctcaaagccctcagagagaatcctcctgacyttgaggagattcaagaggtcagcagcatcagagaccaaaccygcaacccagaccaggagaatggaaccgcaggcatgcaggaagaggaggtctctcaggatctcgatgaatcacacgagccagcaaaaggatcaaactatgtcggccatgtactccaaaataatccgggaagtggaaaaggcaacactgcgcttgtggaggcagagcagtccgctaaagatgtcatccaaycaggacctggaatacgatgttatcatgtttatgatcacagcggtgaagaggttaagggaatcgaagatgctgacagtctcgtggtacctacaggcgctgtcagtaatcgaggattcgagacaggagaaggaagccttgatgatagcactgaggattctggcgaagattattccgagggaa
>SV216/24
aaatccgatcaatcattcatccgaccacctgttctattcctaaatggcagaggagcaggcctatcatgtcagcaaagggctggaatgcctcaaagccctcagagagaatcctcctgacyttgaggagattcaagaggtcagcagcatcagagaccaaacctgcaacccagaccaggagaatggaaccgcaggcatgcaggaagaggaggtctctcaggatctcgatgaatcacacgagccagcaaaaggatcaaactatgtcggccatgtactccaaaataatccgggaagtggaaaaggcaacactgcgcttgtggaggcagagcagtccgctaaagatgtcatccaaycaggacctggaatacgatgttatcatgtttatgatcacagcggtgaagaggttaagggaatcgaagatgctgacagtctcgtggtacctacaggcgctgtcagtaatcgaggattcgagacaggagaaggaagccttgatgatagcactgaggattctggcgaagattattccgagggaa
>SV122/24
aaatccgatcaatcattcatccgaccacctgttctattcctaaatggcagaggagcaggcctatcatgtcagcaaagggctggaatgcctcaaagccctcagagagaatcctcctgaccttgaggagattcaagaggtcagcagcatcagagaccaaacctgcaacccagaccaggagaatggaaccgcaggcatgcaggaagaggaggtctctcaggatctcgatgaatcacacgagccagcaaaaggatcaaactatgtcggccatgtactccaaaataatccgggaagtggaaaaggcaacactgcgcttgtggaggcagagcagtccgctaaagatgtcatccaaccaggacctggaatacgatgttatcatgtttatgatcacagcggtgaagaggttaagggaatcgaagatgctgacagtctcgtggtacctacaggcgctgtcagtaatcgaggattcgagacaggagaaggaagccttgatgatagcactgaggattctggcgaagattattccgagggaa
>SV123/24
aaatccgatcaatcattcatccgaccacctgttctattcctaaatggcagaggagcaggcctatcatgtcagcaaagggctggaatgcctcaaagccctcagagagaatcctcctgacyttgaggagattcaagaggtcagcagcatcagagaccaaaccygcaacccagaccaggagaatggaaccgcaggcatgcaggaagaggaggtctctcaggatctcgatgaatcacacgagccagcaaaaggatcaaactatgtcggccatgtactccaaaataatccgggaagtggaaaaggcaacactgcgcttgtggaggcagagcagtccgctaaagatgtcatccaaycaggacctggaatacgatgttatcatgtttatgatcacagcggtgaagaggttaagggaatcgaagatgctgacagtctcgtggtacctacaggcgctgtcagtaatcgaggattcgagacaggagaaggaagccttgatgatagcactgaggattctggcgaagattattccgagggaa
>031/38047368
aaatccgatcaatcattcacccgaccatctgttctattcctaaatggcagaggagcaggcctatcatgtcagcaaagggctggaatgcctcaaagccctcagagagaatcctcctgaccttgaggagattcaagaggtcagcagcatcagagaccaaacccgcaacccaggccaggagaatggaaccgcaagcatgcaggaagaggaggtctctcaggatctcgatgaatcacacgagccagcaaaaggatcaaactatgtcggccatgtactccaaaataatccgggaagtggaaagggcaacactgcgcttgtggaggcagagcagcccgctaaagatgtcatccaaccaggacctgaaatacgatgttatcatgtttatgatcacagcggtgaagaggttaagggaatcgaagatgctgacagtctcgtggtacctgcaggcgctgtcagtaatcgaggattcgagagaggagaaggaagccttgatgatagcactgaggattctggcgaagattattccgagggaa
>006/67696068
aaatccgatcaatcattgacccgaccacctgttctattcctaaatggcagaggagcaggcctatcatgtcagcaaagggctggaatgcctcaaagccctcagagagaatcctcctgaccttgaggagattcaagaggtcagcagcatcagagaccaaacccgcaacccaggccaggagaatggaaccgcaagcatgcaggaagaggaggtctctcaggatctcgatgaatcacacgagccagcaaaaggatcaaactatgtcggccatgtactccaaaataatccgggaagtggaaagggcaacactgcgcttgtggaggcagaggagcccgctaaagatgtcatccaaccaggacctggaatacgatgttatcatgtttatgatcacagcggtgaagaggttaagggaatcgaagatgctgacagtctcgtggtacctgcaggcgctatcagtaatcgaggattcgagagaggagaaggaagccttgatgatagcactgaggattctggcgaagattattccgagggaa
>021/08938968
aaatccgatcaatcattcacccgaccacctgttctattcctaaatggcagaggagcaggcctatcatgtcagcaaagggctggaatgcctcaaagccctcagagagaatccgcctgaccttgaggagattcaagaggtcagcagcatcagagaccaaacccgcaacccaggccaggagaatggaaccgcaagcatgcaggaagaggaggtctctcaggatctcgatgaatcacacgaaccagcaaaaggatcaaactatgtcagccatgtactccaaaataatccgggaagtggaaagggcaacactgagcctgtggaggcggaggagcccgctaaagatgtcatccaaccaggacctggaatacgatgttatcatgtttatgatcacagcggtgaagaggttaagggaatcgaagatgctgacagtctcgtggtacctgcaggcgctatcagtaatcgaggattcgagagaggagaaggaagccttgatgatagcactgaggattctggcgaagattattccgagggaa
>SV227/21
aaacccgatcaatcattcatccgaccacccgttctatccctaaatggcagaggaacaggcctaccatgtcagcaaagggctggaatgcctcaaagccctcagagagaatcctcctgacattgagaagattcaagaggtcagcagcatcagagaccaaacctgcaacccaggccaagagaatggaaccacaggcatgcaggaagaggaggactctcagaatctcgatgaatcacacgagccaacaaaaggatcaaactatgtcggccatgtactccaaaataatccgggatgtggagaacgcaatactgcgcttgtggaggcagagcagccccctaaagaggacatccaaccaggacctggaatacgatgtgatcatgtttatgatcacagcggtgaagaggttaagggaatcgaagatgctgacagtctcgtggtacctgcaggcactgtcggtaatcgaggattcgagagaggagaaggaagccttgatgatagcactgaggattctggcgaagattattccgaaggaa
>SV31/22
aaacccgatcaatcattcatccgaccacccgttctatccctaaatggcagaggaacaggcctaccatgtcagcaaagggctggaatgcctcaaagccctcagagagaatcctcctgacattgagaagattcaagaggtcagcagcatcagagaccaaacctgcaacccaggccaagagaatggaaccacaggcatgcaggaagaggaggactctcagaatctcgatgaatcacacgagccaacaaaaggatcaaactatgtcggccatgtactccaaaataatccgggatgtggagaacgcaatactgcgcttgtggaggcagagcagccccctaaagaggacatccaaccaggacctggaatacgatgtgatcatgtttatgatcacagcggtgaagaggttaagggaatcgaagatgctgacagtctcgtggtacctgcaggcactgtcggtaatcgaggattcgagagaggagaaggaagccttgatgatagcactgaggattctggcgaagattattccgaaggaa
>SV122/21
aaatccgatcaatcattcatccgaccacctgttctattcctaaatggcagaggagcaggcctatcatgtcaacaaagggctggaatgcctcaaagccctcagagagaatcctcctgaccttgaggagattcaagaggtcagcagcatcagagaccaaacccgcaacccagaccaggagaatggaaccgcaggcatgcaggaagaggaggtctctcaggatctcgatgaatcacatgagccagcaaaaggatcaaactatgtcggccatgtactccaaaataatccgggaagtggaaaaggcaacactgcgcttgtggaggcagagcagtccgctaaagatgtcatccaaccaggacctggaatacgatgttatcatgtttatgatcacagcggtgaagaggttaagggaatcgaagatgctgacagtctcgtggtacctacaggcgctgtcagtaatcgaggattcgagacaggagaaggaagccttgatgatagcactgaggattctggcgaagattattccgagggaa
